# Supplementary material for: Evaluating the ability of citizen scientists to identify bumblebee (Bombus) species
Source: PLoS One. 2019 Jun 24;14(6):e0218614. doi: 10.1371/journal.pone.0218614 (PMC6590798; doi:10.1371/journal.pone.0218614)
Supplement: S1 Table — Number of records submitted and verified in the two bumblebee citizen science projects, Blooms for Bees and BeeWatch. Both projects had the option to not specify a species. Neither B. subterraneus nor B. terrestris/lucorum was an option on the drop-down list of species which BeeWatch recorders had to choose from. Because both projects were aimed at recording bumblebees only, neither had an option to record sightings as members of any other group. Unknown/not identifiable records (i.e. those which could not be confirmed from the photographs supplied) may have contained some correct records. (XLSX) [file pone.0218614.s002.xlsx]

## Sheet: Sheet1
S1 Table. Data summary. Number of records submitted and verified in the two bumblebee citizen science projects, Blooms for Bees and BeeWatch. Both projects had the option to not specify a species. Neither B. subterraneus nor B. terrestris/lucorum was an option on the drop-down list of species which BeeWatch recorders had to choose from. Because both projects were aimed at recording bumblebees onl…
Species	BeeWatch					Blooms for Bees
	Number of records submitted by recorders	Number of records confirmed following expert verification	Number of records correctly identified by recorders	Recorder accuracy overall (%)	Recorder success overall (%)	Number of records submitted by recorders	Number of records confirmed following expert verification	Number of records correctly identified by recorders	Recorder accuracy overall (%)	Recorder success overall (%)
Bombus barbutellus	107	43	29	67.44	27.1	7	0	0	NA	0
Bombus bohemicus	266	189	117	61.9	43.98	6	0	0	NA	0
Bombus campestris	251	114	78	68.42	31.08	33	4	3	75	9.09
Bombus distinguendus	52	32	25	78.13	48.08	6	0	0	NA	0
Bombus hortorum	308	438	183	41.78	59.42	474	70	23	32.86	4.85
Bombus humilis	98	9	4	44.44	4.08	38	0	0	NA	0
Bombus hypnorum	961	1543	833	53.99	86.68	120	100	68	68	56.67
Bombus jonellus	151	83	57	68.67	37.75	36	2	0	0	0
Bombus lapidarius	663	1058	548	51.8	82.65	279	318	195	61.32	69.89
Bombus lucorum	1021	759	394	51.91	38.59	664	87	35	40.23	5.27
Bombus monticola	94	59	46	77.97	48.94	7	2	2	100	28.57
Bombus muscorum	123	89	58	65.17	47.15	11	1	0	0	0
Bombus pascuorum	796	1394	666	47.78	83.67	651	751	470	62.58	72.2
Bombus pratorum	565	953	439	46.07	77.7	225	219	137	62.56	60.89
Bombus ruderarius	114	10	6	60	5.26	5	0	0	NA	0
Bombus ruderatus	126	14	7	50	5.56	8	3	0	0	0
Bombus rupestris	161	111	64	57.66	39.75	26	6	4	66.67	15.38
Bombus soroeensis	133	25	17	68	12.78	9	0	0	NA	0
Bombus subterraneus	NA	NA	NA	NA	NA	6	0	0	NA	0
Bombus sylvarum	45	12	8	66.67	17.78	38	0	0	NA	0
Bombus sylvestris	190	158	109	68.99	57.37	16	13	3	23.08	18.75
Bombus terrestris	1162	1331	647	48.61	55.68	663	1159	379	32.7	57.16
Bombus terrestris/lucorum	NA	642	NA	NA	NA	1	243	1	0.41	100
Bombus vestalis	312	344	245	71.22	78.53	13	33	2	6.06	15.38
Not a bumblebee		819					356
Unknown/not identifiable	3810	1280				858	833
Total	11509		4580			4200		1322
