# Supplementary material for: Evaluating the ability of citizen scientists to identify bumblebee (Bombus) species
Source: PLoS One. 2019 Jun 24;14(6):e0218614. doi: 10.1371/journal.pone.0218614 (PMC6590798; doi:10.1371/journal.pone.0218614)
Supplement: S2 Table — Recorder-submitted identifications are presented in columns, expert-verified identifications are presented in rows. Green cells indicate the number of recorder-submitted identifications that were verified as correct. (XLSX) [file pone.0218614.s003.xlsx]

## Sheet: Sheet1
S2 Table. Summarised data from Blooms for Bees. Recorder-submitted identifications are presented in columns, expert-verified identifications are presented in rows. Green cells indicate the number of recorder-submitted identifications that were verified as correct.
	B. barbutellus	B. bohemicus	B. campestris	B. disinguendus	B. hortorum	B. humilis	B. hypnorum	B. jonellus	B. lapidarius	B. lucorum	B. lucorum/terrestris	B. monticola	B. muscorum	B. pascuorum	B. pratorum	B. ruderarius	B. ruderatus	B. rupestris	B. soroeensis	B. subterraneus	B. sylvarum	B. sylvestris	B. terrestris	B. vestalis	Unknown/not identifiable	Total number of expert-verified identifications	Recorder accuracy	Recorder success
Bombus barbutellus	0																									0	NA	0
Bombus bohemicus		0																								0	NA	0
Bombus campestris			3												1											4	75	9.1
Bombus distinguendus				0																						0	NA	0
Bombus hortorum					23					17					8		1						9	1	11	70	32.8571	4.6
Bombus humilis						0																				0	NA	0
Bombus hypnorum			2		4		68			1					1		1			1			3		19	100	68	56.7
Bombus jonellus								0															2			2	0	0
Bombus lapidarius		1	4		3				195	2		5		1	10	5		11					32		49	318	61.3208	69.9
Bombus lucorum				1	23			1		35				1							1	1	4		20	87	40.2299	5.3
Bombus lucorum/terrestris					40		1	4		105	1				4				1	2		1	47		37	243	0.411523	100
Bombus monticola												2														2	100	28.6
Bombus muscorum													0	1												1	0	0
Bombus pascuorum		1	4		21	18	18	5	3	14			6	470	12		2	1			9	1	27	1	138	751	62.5832	72.2
Bombus pratorum			7		3				9	3				3	137				1		1	5	27		23	219	62.5571	60.1
Bombus ruderarius																0										0	NA	0
Bombus ruderatus					3												0									3	0	0
Bombus rupestris									1					1				4								6	66.6667	15.4
Bombus soroeensis																			0							0	NA	0
Bombus subterraneus																				0						0	NA	0
Bombus sylvarum																					0					0	NA	0
Bombus sylvestris		2	1		1																	3	3		3	13	23.0769	18.8
Bombus terrestris	2				237		3	10	3	322				3	2		1		4				379	5	188	1159	32.7006	57.2
Bombus vestalis	2	1			6			1		12					1		1			1		2	1	2	3	33	6.06061	15.4
Unknown/not identifiable	2	1	3	5	105	6	29	15	61	148			2	137	40		2	8	1	2	4	3	123	4	132	833
not a Bombus	1		9		5	14	1		7	5			3	34	9			2	2		23		6		235	356
Total number of recorder-submitted identifications	7	6	33	6	474	38	120	36	279	664	1	7	11	651	225	5	8	26	9	6	38	16	663	13	858	4200
